# Supplementary material for: Gut microbes combined with metabolomics reveal the protective effects of Qijia Rougan decoction against CCl4-induced hepatic fibrosis
Source: Front Pharmacol. 2024 Mar 28;15:1347120. doi: 10.3389/fphar.2024.1347120 (PMC11007057; doi:10.3389/fphar.2024.1347120)
Supplement: Supplementary file 1 [file Table2.XLSX]

## Sheet: Table S2
Table S2.Differential gut microbes between M and QJ groups according to LEfSe analysis
Number	Gut microbes	Abundance	Group	LDA	P value
1	p__Actinobacteriota.c__Actinobacteria.o__Bifidobacteriales	3.75447	M	3.58035	0.036904
2	p__Actinobacteriota.c__Actinobacteria.o__Bifidobacteriales.f__Bifidobacteriaceae	3.75447	M	3.57894	0.036904
3	p__Actinobacteriota.c__Actinobacteria.o__Bifidobacteriales.f__Bifidobacteriaceae.g__Bifidobacterium	3.75447	M	3.5949	0.036904
4	p__Actinobacteriota.c__Actinobacteria.o__Bifidobacteriales.f__Bifidobacteriaceae.g__Bifidobacterium.s__Bifidobacterium_animalis	3.66464	M	3.50937	0.036904
5	p__Actinobacteriota.c__Actinobacteria.o__Bifidobacteriales.f__Bifidobacteriaceae.g__Bifidobacterium.s__Bifidobacterium_pseudolongum	3.02595	M	4.29185	0.036904
6	p__Bacteroidota	5.51371	M	4.9767	0.0495346
7	p__Bacteroidota.c__Bacteroidia	5.51371	M	4.968	0.0495346
8	p__Bacteroidota.c__Bacteroidia.o__Bacteroidales	5.51371	M	4.97183	0.0495346
9	p__Bacteroidota.c__Bacteroidia.o__Bacteroidales.f__Bacteroidaceae.g__Bacteroides.s__Bacteroides_sartorii	2.89117	M	3.90888	0.0463016
10	p__Bacteroidota.c__Bacteroidia.o__Bacteroidales.f__Bacteroidaceae.g__Bacteroides.s__Bacteroides_stercorirosoris	2.89275	M	3.22181	0.0495346
11	p__Bacteroidota.c__Bacteroidia.o__Bacteroidales.f__Muribaculaceae	5.34263	M	4.75056	0.0495346
12	p__Bacteroidota.c__Bacteroidia.o__Bacteroidales.f__Muribaculaceae.g__unclassified_Muribaculaceae	5.33935	M	4.73215	0.0495346
13	p__Bacteroidota.c__Bacteroidia.o__Bacteroidales.f__Muribaculaceae.g__unclassified_Muribaculaceae.s__unclassified_Muribaculaceae	5.33935	M	4.81954	0.0495346
14	p__Bacteroidota.c__Bacteroidia.o__Bacteroidales.f__Prevotellaceae	4.95191	M	4.61956	0.0495346
15	p__Bacteroidota.c__Bacteroidia.o__Bacteroidales.f__Prevotellaceae.g__Alloprevotella	4.0002	M	3.56727	0.0495346
16	p__Bacteroidota.c__Bacteroidia.o__Bacteroidales.f__Prevotellaceae.g__Alloprevotella.s__unclassified_Alloprevotella	4.0002	M	3.58029	0.0495346
17	p__Bacteroidota.c__Bacteroidia.o__Bacteroidales.f__Prevotellaceae.g__Prevotellaceae_Ga6A1_group	4.54631	M	4.2162	0.0495346
18	p__Bacteroidota.c__Bacteroidia.o__Bacteroidales.f__Prevotellaceae.g__Prevotellaceae_Ga6A1_group.s__uncultured_bacterium_34R1	4.54631	M	4.23494	0.0495346
19	p__Bacteroidota.c__Bacteroidia.o__Bacteroidales.f__Prevotellaceae.g__Prevotellaceae_NK3B31_group	3.7368	M	3.39229	0.0495346
20	p__Bacteroidota.c__Bacteroidia.o__Bacteroidales.f__Prevotellaceae.g__Prevotellaceae_NK3B31_group.s__unclassified_Prevotellaceae_NK3B31_group	3.7368	M	3.39354	0.0495346
21	p__Bacteroidota.c__Bacteroidia.o__Bacteroidales.f__Prevotellaceae.g__Prevotellaceae_UCG_001	3.6038	M	3.2948	0.0495346
22	p__Bacteroidota.c__Bacteroidia.o__Bacteroidales.f__Prevotellaceae.g__Prevotellaceae_UCG_001.s__unclassified_Prevotellaceae_UCG_001	3.6038	M	3.31673	0.0495346
23	p__Bacteroidota.c__Bacteroidia.o__Bacteroidales.f__Rikenellaceae	4.03745	QJ	3.69856	0.0495346
24	p__Bacteroidota.c__Bacteroidia.o__Bacteroidales.f__Rikenellaceae.g__Rikenellaceae_RC9_gut_group	4.00001	QJ	3.75263	0.0463016
25	p__Bacteroidota.c__Bacteroidia.o__Bacteroidales.f__Rikenellaceae.g__Rikenellaceae_RC9_gut_group.s__unclassified_Rikenellaceae_RC9_gut_group	4.00001	QJ	3.76073	0.0463016
26	p__Campylobacterota.c__Campylobacteria.o__Campylobacterales.f__Helicobacteraceae.g__Helicobacter.s__Helicobacter_japonicus	3.72482	M	3.64843	0.0495346
27	p__Firmicutes	5.90502	QJ	4.96	0.0495346
28	p__Firmicutes.c__Bacilli.o__Acholeplasmatales	3.35707	M	3.41909	0.0495346
29	p__Firmicutes.c__Bacilli.o__Acholeplasmatales.f__Acholeplasmataceae	3.35707	M	4.02557	0.0495346
30	p__Firmicutes.c__Bacilli.o__Acholeplasmatales.f__Acholeplasmataceae.g__Anaeroplasma	3.35707	M	3.39074	0.0495346
31	p__Firmicutes.c__Bacilli.o__Acholeplasmatales.f__Acholeplasmataceae.g__Anaeroplasma.s__unclassified_Anaeroplasma	3.35707	M	3.56983	0.0495346
32	p__Firmicutes.c__Bacilli.o__Erysipelotrichales	4.81202	M	4.48034	0.0495346
33	p__Firmicutes.c__Bacilli.o__Erysipelotrichales.f__Erysipelotrichaceae	4.8109	M	4.52596	0.0495346
34	p__Firmicutes.c__Bacilli.o__Erysipelotrichales.f__Erysipelotrichaceae.g__Allobaculum	4.26328	M	3.98778	0.0495346
35	p__Firmicutes.c__Bacilli.o__Erysipelotrichales.f__Erysipelotrichaceae.g__Allobaculum.s__unclassified_Allobaculum	4.26328	M	3.98576	0.0495346
36	p__Firmicutes.c__Bacilli.o__Erysipelotrichales.f__Erysipelotrichaceae.g__Dubosiella	4.51806	M	4.25736	0.0495346
37	p__Firmicutes.c__Bacilli.o__Erysipelotrichales.f__Erysipelotrichaceae.g__Dubosiella.s__unclassified_Dubosiella	4.51806	M	4.26454	0.0495346
38	p__Firmicutes.c__Bacilli.o__Erysipelotrichales.f__Erysipelotrichaceae.g__Faecalibaculum	3.33032	M	3.20514	0.036904
39	p__Firmicutes.c__Bacilli.o__Erysipelotrichales.f__Erysipelotrichaceae.g__Faecalibaculum.s__Faecalibaculum_rodentium	3.33032	M	3.21023	0.036904
40	p__Firmicutes.c__Bacilli.o__Erysipelotrichales.f__Erysipelotrichaceae.g__Turicibacter	3.63042	M	3.28776	0.0463016
41	p__Firmicutes.c__Bacilli.o__Erysipelotrichales.f__Erysipelotrichaceae.g__Turicibacter.s__Turicibacter_sanguinis	3.63042	M	3.29689	0.0463016
42	p__Firmicutes.c__Bacilli.o__Erysipelotrichales.f__Erysipelotrichaceae.g__unclassified_Erysipelotrichaceae	3.84445	M	3.47772	0.0495346
43	p__Firmicutes.c__Bacilli.o__Erysipelotrichales.f__Erysipelotrichaceae.g__unclassified_Erysipelotrichaceae.s__unclassified_Erysipelotrichaceae	3.84445	M	3.46503	0.0495346
44	p__Firmicutes.c__Bacilli.o__Lactobacillales	5.548	QJ	5.17267	0.0495346
45	p__Firmicutes.c__Bacilli.o__Lactobacillales.f__Lactobacillaceae	5.54618	QJ	5.16752	0.0495346
46	p__Firmicutes.c__Bacilli.o__Lactobacillales.f__Lactobacillaceae.g__Lactobacillus	5.31039	QJ	4.96306	0.0495346
47	p__Firmicutes.c__Bacilli.o__Lactobacillales.f__Lactobacillaceae.g__Lactobacillus.s__Lactobacillus_johnsonii	5.29023	QJ	4.93514	0.0495346
48	p__Firmicutes.c__Bacilli.o__Lactobacillales.f__Lactobacillaceae.g__Limosilactobacillus	4.92099	QJ	4.61075	0.0495346
49	p__Firmicutes.c__Bacilli.o__Lactobacillales.f__Lactobacillaceae.g__Limosilactobacillus.s__Limosilactobacillus_reuteri	4.92099	QJ	4.62529	0.0495346
50	p__Firmicutes.c__Bacilli.o__RF39.f__uncultured_Firmicutes_bacterium	4.03156	M	3.3766	0.0495346
51	p__Firmicutes.c__Bacilli.o__RF39.f__uncultured_Firmicutes_bacterium.g__uncultured_Firmicutes_bacterium	4.03156	M	3.47247	0.0495346
52	p__Firmicutes.c__Bacilli.o__RF39.f__uncultured_Firmicutes_bacterium.g__uncultured_Firmicutes_bacterium.s__uncultured_Firmicutes_bacterium	4.03156	M	3.48752	0.0495346
53	p__Firmicutes.c__Clostridia.o__Clostridia_UCG_014.f__uncultured_rumen_bacterium	4.6993	QJ	4.25293	0.0495346
54	p__Firmicutes.c__Clostridia.o__Clostridia_UCG_014.f__uncultured_rumen_bacterium.g__uncultured_rumen_bacterium	4.6993	QJ	4.18554	0.0495346
55	p__Firmicutes.c__Clostridia.o__Clostridia_UCG_014.f__uncultured_rumen_bacterium.g__uncultured_rumen_bacterium.s__uncultured_rumen_bacterium	4.6993	QJ	4.16632	0.0495346
56	p__Firmicutes.c__Clostridia.o__Clostridia_vadinBB60_group	3.92586	M	3.55382	0.0495346
57	p__Firmicutes.c__Clostridia.o__Clostridia_vadinBB60_group.f__unclassified_Clostridia_vadinBB60_group	3.83879	M	3.51184	0.0495346
58	p__Firmicutes.c__Clostridia.o__Clostridia_vadinBB60_group.f__unclassified_Clostridia_vadinBB60_group.g__unclassified_Clostridia_vadinBB60_group	3.83879	M	3.46742	0.0495346
59	p__Firmicutes.c__Clostridia.o__Clostridia_vadinBB60_group.f__unclassified_Clostridia_vadinBB60_group.g__unclassified_Clostridia_vadinBB60_group.s__unclassified_Clostridia_vadinBB60_group	3.83879	M	3.48111	0.0495346
60	p__Firmicutes.c__Clostridia.o__Clostridia_vadinBB60_group.f__uncultured_Clostridia_bacterium	2.87772	M	3.19437	0.0463016
61	p__Firmicutes.c__Clostridia.o__Clostridia_vadinBB60_group.f__uncultured_Clostridia_bacterium.g__uncultured_Clostridia_bacterium	2.87772	M	3.1941	0.0463016
62	p__Firmicutes.c__Clostridia.o__Clostridia_vadinBB60_group.f__uncultured_Clostridia_bacterium.g__uncultured_Clostridia_bacterium.s__uncultured_Clostridia_bacterium	2.87772	M	3.20566	0.0463016
63	p__Firmicutes.c__Clostridia.o__Clostridiales	4.0322	M	3.68468	0.036904
64	p__Firmicutes.c__Clostridia.o__Clostridiales.f__Clostridiaceae	4.0322	M	3.67224	0.036904
65	p__Firmicutes.c__Clostridia.o__Clostridiales.f__Clostridiaceae.g__Clostridium_sensu_stricto_1	4.0322	M	3.69772	0.036904
66	p__Firmicutes.c__Clostridia.o__Clostridiales.f__Clostridiaceae.g__Clostridium_sensu_stricto_1.s__Clostridium_disporicum	4.0322	M	3.68795	0.036904
67	p__Firmicutes.c__Clostridia.o__Lachnospirales.f__Lachnospiraceae.g___Eubacterium__ventriosum_group	3.03438	QJ	3.74341	0.0495346
68	p__Firmicutes.c__Clostridia.o__Lachnospirales.f__Lachnospiraceae.g___Eubacterium__ventriosum_group.s__butyrate_producing_bacterium_L2_12	3.03438	QJ	3.76649	0.0495346
69	p__Firmicutes.c__Clostridia.o__Lachnospirales.f__Lachnospiraceae.g__Roseburia.s__Roseburia_hominis	3.25175	M	3.33763	0.0463016
70	p__Firmicutes.c__Clostridia.o__Oscillospirales.f__Oscillospiraceae.g__Colidextribacter.s__Clostridiales_bacterium_CIEAF_026	3.47665	M	3.60143	0.0495346
71	p__Firmicutes.c__Clostridia.o__Oscillospirales.f__Oscillospiraceae.g__Oscillibacter	3.9237	M	3.60023	0.0495346
72	p__Firmicutes.c__Clostridia.o__Oscillospirales.f__Oscillospiraceae.g__Oscillibacter.s__Clostridiales_bacterium_CIEAF_021	3.60481	M	3.26972	0.0495346
73	p__Firmicutes.c__Clostridia.o__Oscillospirales.f__Oscillospiraceae.g__Oscillibacter.s__Oscillibacter_sp__1_3	3.63981	M	3.80939	0.0495346
74	p__Firmicutes.c__Clostridia.o__Oscillospirales.f__Ruminococcaceae.g__Fournierella	3.11103	M	3.98168	0.0495346
75	p__Firmicutes.c__Clostridia.o__Oscillospirales.f__Ruminococcaceae.g__Fournierella.s__unclassified_Fournierella	3.11103	M	4.03463	0.0495346
76	p__Firmicutes.c__Clostridia.o__Oscillospirales.f__UCG_010	3.75872	M	3.43603	0.0495346
77	p__Firmicutes.c__Clostridia.o__Oscillospirales.f__UCG_010.g__unclassified_UCG_010	3.69084	M	3.40383	0.0495346
78	p__Firmicutes.c__Clostridia.o__Oscillospirales.f__UCG_010.g__unclassified_UCG_010.s__unclassified_UCG_010	3.69084	M	3.41144	0.0495346
79	p__Firmicutes.c__Clostridia.o__Oscillospirales.f__UCG_010.g__uncultured_rumen_bacterium	2.9192	M	4.14501	0.0495346
80	p__Firmicutes.c__Clostridia.o__Oscillospirales.f__UCG_010.g__uncultured_rumen_bacterium.s__uncultured_rumen_bacterium	2.9192	M	3.10015	0.0495346
81	p__Firmicutes.c__Clostridia.o__Peptococcales	3.80221	M	3.5253	0.0495346
82	p__Firmicutes.c__Clostridia.o__Peptococcales.f__Peptococcaceae	3.80221	M	3.55795	0.0495346
83	p__Firmicutes.c__Clostridia.o__Peptococcales.f__Peptococcaceae.g__unclassified_Peptococcaceae	3.80221	M	3.51989	0.0495346
84	p__Firmicutes.c__Clostridia.o__Peptococcales.f__Peptococcaceae.g__unclassified_Peptococcaceae.s__unclassified_Peptococcaceae	3.80221	M	3.54184	0.0495346
85	p__Firmicutes.c__Clostridia.o__Peptostreptococcales_Tissierellales	4.03443	M	3.60665	0.0495346
86	p__Firmicutes.c__Clostridia.o__Peptostreptococcales_Tissierellales.f__Peptostreptococcaceae	3.93757	M	3.59462	0.0495346
87	p__Firmicutes.c__Clostridia.o__Peptostreptococcales_Tissierellales.f__Peptostreptococcaceae.g__Romboutsia	3.93757	M	3.59668	0.0495346
88	p__Firmicutes.c__Clostridia.o__Peptostreptococcales_Tissierellales.f__Peptostreptococcaceae.g__Romboutsia.s__Romboutsia_ilealis	3.93757	M	3.61015	0.0495346
89	p__Firmicutes.c__Clostridia.o__unclassified_Clostridia	2.62712	M	3.36381	0.0495346
90	p__Firmicutes.c__Clostridia.o__unclassified_Clostridia.f__unclassified_Clostridia	2.62712	M	3.40395	0.0495346
91	p__Firmicutes.c__Clostridia.o__unclassified_Clostridia.f__unclassified_Clostridia.g__unclassified_Clostridia	2.62712	M	3.32989	0.0495346
92	p__Firmicutes.c__Clostridia.o__unclassified_Clostridia.f__unclassified_Clostridia.g__unclassified_Clostridia.s__unclassified_Clostridia	2.62712	M	3.3597	0.0495346
93	p__Proteobacteria	3.97259	M	3.60077	0.0495346
94	p__Proteobacteria.c__Gammaproteobacteria	3.95754	M	3.59552	0.0495346
95	p__Proteobacteria.c__Gammaproteobacteria.o__Burkholderiales	3.23186	M	3.20719	0.0495346
96	p__Proteobacteria.c__Gammaproteobacteria.o__Burkholderiales.f__Sutterellaceae	3.23186	M	3.24279	0.0495346
97	p__Proteobacteria.c__Gammaproteobacteria.o__Burkholderiales.f__Sutterellaceae.g__Parasutterella	3.23186	M	3.2644	0.0495346
98	p__Proteobacteria.c__Gammaproteobacteria.o__Burkholderiales.f__Sutterellaceae.g__Parasutterella.s__Parasutterella_excrementihominis	3.23186	M	3.24543	0.0495346
99	p__Proteobacteria.c__Gammaproteobacteria.o__Enterobacterales.f__Enterobacteriaceae	3.52046	M	3.2242	0.0495346
100	p__Proteobacteria.c__Gammaproteobacteria.o__Enterobacterales.f__Enterobacteriaceae.g__Escherichia_Shigella	3.52046	M	3.21156	0.0495346
101	p__Proteobacteria.c__Gammaproteobacteria.o__Enterobacterales.f__Enterobacteriaceae.g__Escherichia_Shigella.s__Escherichia_coli	3.52046	M	3.23313	0.0495346
