# Supplementary material for: Gut microbes combined with metabolomics reveal the protective effects of Qijia Rougan decoction against CCl4-induced hepatic fibrosis
Source: Front Pharmacol. 2024 Mar 28;15:1347120. doi: 10.3389/fphar.2024.1347120 (PMC11007057; doi:10.3389/fphar.2024.1347120)
Supplement: Supplementary file 3 [file Table1.XLSX]

## Sheet: Table S1
Table S1.Differential gut microbes between C and M groups according to LEfSe analysis
Number	Gut microbes	Abundance	Group	LDA	P value
1	p__Actinobacteriota.c__Actinobacteria.o__Bifidobacteriales	3.75447	M	3.4603	0.0495346
2	p__Actinobacteriota.c__Actinobacteria.o__Bifidobacteriales.f__Bifidobacteriaceae	3.75447	M	3.44303	0.0495346
3	p__Actinobacteriota.c__Actinobacteria.o__Bifidobacteriales.f__Bifidobacteriaceae.g__Bifidobacterium	3.75447	M	3.46203	0.0495346
4	p__Actinobacteriota.c__Actinobacteria.o__Bifidobacteriales.f__Bifidobacteriaceae.g__Bifidobacterium.s__Bifidobacterium_animalis	3.66464	M	3.34345	0.0495346
5	p__Actinobacteriota.c__Actinobacteria.o__Bifidobacteriales.f__Bifidobacteriaceae.g__Bifidobacterium.s__Bifidobacterium_pseudolongum	3.02595	M	3.18664	0.036904
6	p__Bacteroidota	5.51371	M	4.85357	0.0495346
7	p__Bacteroidota.c__Bacteroidia	5.51371	M	4.79816	0.0495346
8	p__Bacteroidota.c__Bacteroidia.o__Bacteroidales	5.51371	M	4.82832	0.0495346
9	p__Bacteroidota.c__Bacteroidia.o__Bacteroidales.f__Bacteroidaceae.g__Bacteroides.s__Bacteroides_sartorii	2.89117	M	3.29752	0.0495346
10	p__Bacteroidota.c__Bacteroidia.o__Bacteroidales.f__Marinifilaceae	3.49975	C	3.30949	0.036904
11	p__Bacteroidota.c__Bacteroidia.o__Bacteroidales.f__Marinifilaceae.g__Odoribacter	3.49975	C	3.28528	0.036904
12	p__Bacteroidota.c__Bacteroidia.o__Bacteroidales.f__Marinifilaceae.g__Odoribacter.s__Odoribacter_splanchnicus	3.49975	C	3.29938	0.036904
13	p__Bacteroidota.c__Bacteroidia.o__Bacteroidales.f__Muribaculaceae	5.34263	M	4.68389	0.0495346
14	p__Bacteroidota.c__Bacteroidia.o__Bacteroidales.f__Muribaculaceae.g__unclassified_Muribaculaceae	5.33935	M	4.63137	0.0495346
15	p__Bacteroidota.c__Bacteroidia.o__Bacteroidales.f__Muribaculaceae.g__unclassified_Muribaculaceae.s__unclassified_Muribaculaceae	5.33935	M	4.70789	0.0495346
16	p__Bacteroidota.c__Bacteroidia.o__Bacteroidales.f__Muribaculaceae.g__uncultured_Bacteroidales_bacterium	2.54023	M	3.0194	0.0495346
17	p__Bacteroidota.c__Bacteroidia.o__Bacteroidales.f__Muribaculaceae.g__uncultured_Bacteroidales_bacterium.s__uncultured_Bacteroidales_bacterium	2.54023	M	3.06841	0.0495346
18	p__Bacteroidota.c__Bacteroidia.o__Bacteroidales.f__Prevotellaceae	4.95191	M	4.51848	0.0495346
19	p__Bacteroidota.c__Bacteroidia.o__Bacteroidales.f__Prevotellaceae.g__Prevotella	4.15422	C	3.85485	0.036904
20	p__Bacteroidota.c__Bacteroidia.o__Bacteroidales.f__Prevotellaceae.g__Prevotella.s__unclassified_Prevotella	4.15422	C	3.84319	0.036904
21	p__Bacteroidota.c__Bacteroidia.o__Bacteroidales.f__Prevotellaceae.g__Prevotella_9	4.5315	M	4.25324	0.036904
22	p__Bacteroidota.c__Bacteroidia.o__Bacteroidales.f__Prevotellaceae.g__Prevotella_9.s__Prevotella_copri	4.5315	M	4.22835	0.036904
23	p__Bacteroidota.c__Bacteroidia.o__Bacteroidales.f__Prevotellaceae.g__Prevotellaceae_Ga6A1_group	4.54631	M	4.20879	0.0495346
24	p__Bacteroidota.c__Bacteroidia.o__Bacteroidales.f__Prevotellaceae.g__Prevotellaceae_Ga6A1_group.s__uncultured_bacterium_34R1	4.54631	M	4.22505	0.0495346
25	p__Bacteroidota.c__Bacteroidia.o__Bacteroidales.f__Prevotellaceae.g__Prevotellaceae_NK3B31_group	3.7368	M	3.43551	0.0495346
26	p__Bacteroidota.c__Bacteroidia.o__Bacteroidales.f__Prevotellaceae.g__Prevotellaceae_NK3B31_group.s__unclassified_Prevotellaceae_NK3B31_group	3.7368	M	3.44162	0.0495346
27	p__Bacteroidota.c__Bacteroidia.o__Bacteroidales.f__Prevotellaceae.g__Prevotellaceae_UCG_001	3.6038	M	3.34766	0.0495346
28	p__Bacteroidota.c__Bacteroidia.o__Bacteroidales.f__Prevotellaceae.g__Prevotellaceae_UCG_001.s__unclassified_Prevotellaceae_UCG_001	3.6038	M	3.32968	0.0495346
29	p__Bacteroidota.c__Bacteroidia.o__Bacteroidales.f__Rikenellaceae	4.23382	C	3.88664	0.0495346
30	p__Bacteroidota.c__Bacteroidia.o__Bacteroidales.f__Rikenellaceae.g__Rikenellaceae_RC9_gut_group	4.17037	C	3.88762	0.0463016
31	p__Bacteroidota.c__Bacteroidia.o__Bacteroidales.f__Rikenellaceae.g__Rikenellaceae_RC9_gut_group.s__unclassified_Rikenellaceae_RC9_gut_group	4.17037	C	3.88067	0.0463016
32	p__Bacteroidota.c__Bacteroidia.o__Bacteroidales.f__Rs_E47_termite_group	3.62012	C	3.43626	0.036904
33	p__Bacteroidota.c__Bacteroidia.o__Bacteroidales.f__Rs_E47_termite_group.g__unclassified_Rs_E47_termite_group	3.62012	C	3.40006	0.036904
34	p__Bacteroidota.c__Bacteroidia.o__Bacteroidales.f__Rs_E47_termite_group.g__unclassified_Rs_E47_termite_group.s__unclassified_Rs_E47_termite_group	3.62012	C	3.47075	0.036904
35	p__Campylobacterota	3.95312	M	3.60053	0.0495346
36	p__Campylobacterota.c__Campylobacteria	3.95312	M	3.60604	0.0495346
37	p__Campylobacterota.c__Campylobacteria.o__Campylobacterales	3.95312	M	3.57258	0.0495346
38	p__Campylobacterota.c__Campylobacteria.o__Campylobacterales.f__Helicobacteraceae	3.95312	M	3.59868	0.0495346
39	p__Campylobacterota.c__Campylobacteria.o__Campylobacterales.f__Helicobacteraceae.g__Helicobacter	3.95312	M	3.58095	0.0495346
40	p__Campylobacterota.c__Campylobacteria.o__Campylobacterales.f__Helicobacteraceae.g__Helicobacter.s__Helicobacter_japonicus	3.72482	M	3.49683	0.0495346
41	p__Campylobacterota.c__Campylobacteria.o__Campylobacterales.f__Helicobacteraceae.g__Helicobacter.s__Helicobacter_rodentium	3.56467	M	3.40677	0.0463016
42	p__Desulfobacterota.c__Desulfovibrionia.o__Desulfovibrionales.f__Desulfovibrionaceae.g__Desulfovibrio	3.80687	M	3.44641	0.0495346
43	p__Desulfobacterota.c__Desulfovibrionia.o__Desulfovibrionales.f__Desulfovibrionaceae.g__Desulfovibrio.s__unclassified_Desulfovibrio	3.80687	M	3.41793	0.0495346
44	p__Desulfobacterota.c__Desulfovibrionia.o__Desulfovibrionales.f__Desulfovibrionaceae.g__unclassified_Desulfovibrionaceae.s__unclassified_Desulfovibrionaceae	2.92426	C	3.18242	0.036904
45	p__Desulfobacterota.c__Desulfovibrionia.o__Desulfovibrionales.f__Desulfovibrionaceae.g__unclassified_Desulfovibrionaceae.s__uncultured_Desulfovibrionaceae_bacterium	3.19024	M	3.03978	0.0495346
46	p__Firmicutes	5.88882	C	4.90818	0.0495346
47	p__Firmicutes.c__Bacilli	5.73177	C	5.25494	0.0495346
48	p__Firmicutes.c__Bacilli.o__Erysipelotrichales	4.81202	M	4.49204	0.0495346
49	p__Firmicutes.c__Bacilli.o__Erysipelotrichales.f__Erysipelotrichaceae	4.8109	M	4.50127	0.0495346
50	p__Firmicutes.c__Bacilli.o__Erysipelotrichales.f__Erysipelotrichaceae.g__Allobaculum	4.26328	M	3.98132	0.0495346
51	p__Firmicutes.c__Bacilli.o__Erysipelotrichales.f__Erysipelotrichaceae.g__Allobaculum.s__unclassified_Allobaculum	4.26328	M	3.96503	0.0495346
52	p__Firmicutes.c__Bacilli.o__Erysipelotrichales.f__Erysipelotrichaceae.g__Dubosiella	4.51806	M	4.2023	0.0463016
53	p__Firmicutes.c__Bacilli.o__Erysipelotrichales.f__Erysipelotrichaceae.g__Dubosiella.s__unclassified_Dubosiella	4.51806	M	4.20572	0.0463016
54	p__Firmicutes.c__Bacilli.o__Erysipelotrichales.f__Erysipelotrichaceae.g__Faecalibaculum	3.33032	M	3.02894	0.036904
55	p__Firmicutes.c__Bacilli.o__Erysipelotrichales.f__Erysipelotrichaceae.g__Faecalibaculum.s__Faecalibaculum_rodentium	3.33032	M	3.04021	0.036904
56	p__Firmicutes.c__Bacilli.o__Erysipelotrichales.f__Erysipelotrichaceae.g__Turicibacter	3.63042	M	3.37604	0.036904
57	p__Firmicutes.c__Bacilli.o__Erysipelotrichales.f__Erysipelotrichaceae.g__Turicibacter.s__Turicibacter_sanguinis	3.63042	M	3.36622	0.036904
58	p__Firmicutes.c__Bacilli.o__Lactobacillales	5.66864	C	5.29283	0.0495346
59	p__Firmicutes.c__Bacilli.o__Lactobacillales.f__Lactobacillaceae	5.66266	C	5.3115	0.0495346
60	p__Firmicutes.c__Bacilli.o__Lactobacillales.f__Lactobacillaceae.g__Lactobacillus	5.34903	C	5.05482	0.0495346
61	p__Firmicutes.c__Bacilli.o__Lactobacillales.f__Lactobacillaceae.g__Lactobacillus.s__Lactobacillus_johnsonii	5.3458	C	5.04953	0.0495346
62	p__Firmicutes.c__Bacilli.o__Lactobacillales.f__Lactobacillaceae.g__Limosilactobacillus	4.94167	C	4.64707	0.0495346
63	p__Firmicutes.c__Bacilli.o__Lactobacillales.f__Lactobacillaceae.g__Limosilactobacillus.s__Limosilactobacillus_reuteri	4.94167	C	4.66351	0.0495346
64	p__Firmicutes.c__Bacilli.o__RF39.f__unclassified_RF39	4.43159	M	4.00936	0.0495346
65	p__Firmicutes.c__Bacilli.o__RF39.f__unclassified_RF39.g__unclassified_RF39	4.43159	M	4.02303	0.0495346
66	p__Firmicutes.c__Bacilli.o__RF39.f__unclassified_RF39.g__unclassified_RF39.s__unclassified_RF39	4.43159	M	4.00741	0.0495346
67	p__Firmicutes.c__Clostridia.o__Clostridia_UCG_014	4.96533	C	4.25531	0.0495346
68	p__Firmicutes.c__Clostridia.o__Clostridia_UCG_014.f__unclassified_Clostridia_UCG_014	4.53238	M	3.87767	0.0495346
69	p__Firmicutes.c__Clostridia.o__Clostridia_UCG_014.f__unclassified_Clostridia_UCG_014.g__unclassified_Clostridia_UCG_014	4.53238	M	3.8567	0.0495346
70	p__Firmicutes.c__Clostridia.o__Clostridia_UCG_014.f__unclassified_Clostridia_UCG_014.g__unclassified_Clostridia_UCG_014.s__unclassified_Clostridia_UCG_014	4.53238	M	3.88371	0.0495346
71	p__Firmicutes.c__Clostridia.o__Clostridia_UCG_014.f__uncultured_rumen_bacterium	4.85197	C	4.41649	0.0495346
72	p__Firmicutes.c__Clostridia.o__Clostridia_UCG_014.f__uncultured_rumen_bacterium.g__uncultured_rumen_bacterium	4.85197	C	4.39936	0.0495346
73	p__Firmicutes.c__Clostridia.o__Clostridia_UCG_014.f__uncultured_rumen_bacterium.g__uncultured_rumen_bacterium.s__uncultured_rumen_bacterium	4.85197	C	4.38386	0.0495346
74	p__Firmicutes.c__Clostridia.o__Clostridiales	4.0322	M	3.79474	0.036904
75	p__Firmicutes.c__Clostridia.o__Clostridiales.f__Clostridiaceae	4.0322	M	3.74689	0.036904
76	p__Firmicutes.c__Clostridia.o__Clostridiales.f__Clostridiaceae.g__Clostridium_sensu_stricto_1	4.0322	M	3.76749	0.036904
77	p__Firmicutes.c__Clostridia.o__Clostridiales.f__Clostridiaceae.g__Clostridium_sensu_stricto_1.s__Clostridium_disporicum	4.0322	M	3.72429	0.036904
78	p__Firmicutes.c__Clostridia.o__Lachnospirales.f__Lachnospiraceae.g___Eubacterium__xylanophilum_group	3.42832	M	3.34525	0.0495346
79	p__Firmicutes.c__Clostridia.o__Lachnospirales.f__Lachnospiraceae.g___Eubacterium__xylanophilum_group.s__Lachnospiraceae_bacterium_DW60	2.24794	M	3.09328	0.0463016
80	p__Firmicutes.c__Clostridia.o__Lachnospirales.f__Lachnospiraceae.g___Eubacterium__xylanophilum_group.s__unclassified__Eubacterium__xylanophilum_group	3.39866	M	3.26971	0.0495346
81	p__Firmicutes.c__Clostridia.o__Lachnospirales.f__Lachnospiraceae.g__Acetatifactor	2.72113	M	3.06302	0.0495346
82	p__Firmicutes.c__Clostridia.o__Lachnospirales.f__Lachnospiraceae.g__Acetatifactor.s__Clostridiales_bacterium_CIEAF_015	2.72113	M	3.08312	0.0495346
83	p__Firmicutes.c__Clostridia.o__Lachnospirales.f__Lachnospiraceae.g__Lachnoclostridium	3.37246	M	3.02958	0.0495346
84	p__Firmicutes.c__Clostridia.o__Lachnospirales.f__Lachnospiraceae.g__Lachnoclostridium.s__Clostridium_fusiformis	2.71682	M	3.03437	0.0463016
85	p__Firmicutes.c__Clostridia.o__Lachnospirales.f__Lachnospiraceae.g__Lachnoclostridium.s__Clostridium_sp__A9	2.08603	M	3.59047	0.036904
86	p__Firmicutes.c__Clostridia.o__Lachnospirales.f__Lachnospiraceae.g__Lachnoclostridium.s__unclassified_Lachnoclostridium	3.05949	M	3.24573	0.0495346
87	p__Firmicutes.c__Clostridia.o__Lachnospirales.f__Lachnospiraceae.g__Lachnospiraceae_NK4B4_group	3.26329	M	3.00767	0.0495346
88	p__Firmicutes.c__Clostridia.o__Lachnospirales.f__Lachnospiraceae.g__Lachnospiraceae_UCG_001	2.97515	M	3.16299	0.0463016
89	p__Firmicutes.c__Clostridia.o__Lachnospirales.f__Lachnospiraceae.g__Lachnospiraceae_UCG_001.s__unclassified_Lachnospiraceae_UCG_001	2.97515	M	3.68353	0.0463016
90	p__Firmicutes.c__Clostridia.o__Lachnospirales.f__Lachnospiraceae.g__Roseburia	3.7571	M	3.33588	0.0495346
91	p__Firmicutes.c__Clostridia.o__Lachnospirales.f__Lachnospiraceae.g__Roseburia.s__unclassified_Roseburia	3.59447	M	3.26608	0.0495346
92	p__Firmicutes.c__Clostridia.o__Oscillospirales	5.09354	M	4.53612	0.0495346
93	p__Firmicutes.c__Clostridia.o__Oscillospirales.f__Oscillospiraceae.g__Colidextribacter	4.17124	M	3.75733	0.0495346
94	p__Firmicutes.c__Clostridia.o__Oscillospirales.f__Oscillospiraceae.g__Colidextribacter.s__unclassified_Colidextribacter	4.01674	M	3.6464	0.0495346
95	p__Firmicutes.c__Clostridia.o__Oscillospirales.f__Oscillospiraceae.g__NK4A214_group.s__uncultured_Firmicutes_bacterium	3.61623	M	3.29915	0.036904
96	p__Firmicutes.c__Clostridia.o__Oscillospirales.f__Oscillospiraceae.g__Oscillibacter	3.9237	M	3.56596	0.0495346
97	p__Firmicutes.c__Clostridia.o__Oscillospirales.f__Oscillospiraceae.g__Oscillibacter.s__Clostridiales_bacterium_CIEAF_021	3.60481	M	3.27693	0.0495346
98	p__Firmicutes.c__Clostridia.o__Oscillospirales.f__Oscillospiraceae.g__Oscillibacter.s__Oscillibacter_sp__1_3	3.63981	M	3.43675	0.0495346
99	p__Firmicutes.c__Clostridia.o__Oscillospirales.f__Oscillospiraceae.g__unclassified_Oscillospiraceae.s__Clostridiales_bacterium_CIEAF_013	3.509	M	3.42169	0.0495346
100	p__Firmicutes.c__Clostridia.o__Oscillospirales.f__Ruminococcaceae.g__Fournierella	3.11103	M	3.18961	0.0495346
101	p__Firmicutes.c__Clostridia.o__Oscillospirales.f__Ruminococcaceae.g__Fournierella.s__unclassified_Fournierella	3.11103	M	3.18343	0.0495346
102	p__Firmicutes.c__Clostridia.o__Oscillospirales.f__UCG_010	3.75872	M	3.3726	0.0495346
103	p__Firmicutes.c__Clostridia.o__Oscillospirales.f__UCG_010.g__uncultured_rumen_bacterium	2.9192	M	3.52048	0.0495346
104	p__Firmicutes.c__Clostridia.o__Peptococcales	3.80221	M	3.53689	0.0495346
105	p__Firmicutes.c__Clostridia.o__Peptococcales.f__Peptococcaceae	3.80221	M	3.51353	0.0495346
106	p__Firmicutes.c__Clostridia.o__Peptococcales.f__Peptococcaceae.g__unclassified_Peptococcaceae	3.80221	M	3.51083	0.0495346
107	p__Firmicutes.c__Clostridia.o__Peptococcales.f__Peptococcaceae.g__unclassified_Peptococcaceae.s__unclassified_Peptococcaceae	3.80221	M	3.52784	0.0495346
108	p__Firmicutes.c__Clostridia.o__Peptostreptococcales_Tissierellales.f__Anaerovoracaceae	3.33529	M	3.27289	0.0495346
109	p__Firmicutes.c__Negativicutes.o__Acidaminococcales.f__Acidaminococcaceae.g__Phascolarctobacterium.s__Phascolarctobacterium_succinatutens	3.25656	C	3.12798	0.036904
110	p__Proteobacteria.c__Gammaproteobacteria.o__Enterobacterales.f__Enterobacteriaceae	3.52046	M	3.18791	0.0495346
111	p__Proteobacteria.c__Gammaproteobacteria.o__Enterobacterales.f__Enterobacteriaceae.g__Escherichia_Shigella	3.52046	M	3.18169	0.0495346
112	p__Proteobacteria.c__Gammaproteobacteria.o__Enterobacterales.f__Enterobacteriaceae.g__Escherichia_Shigella.s__Escherichia_coli	3.52046	M	3.15964	0.0495346
